# Supplementary material for: Access to and Quality of Neighbourhood Public Open Space and Children’s Mental Health Outcomes: Evidence from Population Linked Data across Eight Australian Capital Cities
Source: Int J Environ Res Public Health. 2022 Jun 1;19(11):6780. doi: 10.3390/ijerph19116780 (PMC9180559; doi:10.3390/ijerph19116780)
Supplement: Supplementary file 1 [file ijerph-19-06780-s001.zip]

Archive with 1 entries (1 files):
- ijerph-1677630-supplementary.pdf
